# Supplementary material for: Super-Repellent Paper Coated with Electrospun Biopolymers and Electrosprayed Silica of Interest in Food Packaging Applications
Source: Nanomaterials (Basel). 2021 Dec 10;11(12):3354. doi: 10.3390/nano11123354 (PMC8706152; doi:10.3390/nano11123354)
Supplement: Supplementary file 1 [file nanomaterials-11-03354-s001.zip]

Archive with 1 entries (1 files):
- nanomaterials-1479419-supplementary.pdf
